# Supplementary material for: Assessing Vegetation Canopy Growth Variations in Northeast China
Source: Plants (Basel). 2025 Jan 6;14(1):143. doi: 10.3390/plants14010143 (PMC11723273; doi:10.3390/plants14010143)
Supplement: Supplementary file 1 [file plants-14-00143-s001.zip]

Archive with 1 entries (1 files):
- plants-3359691-supplementary.pdf
